# Supplementary material for: Entanglement asymmetry as a probe of symmetry breaking
Source: Nat Commun. 2023 Apr 11;14:2036. doi: 10.1038/s41467-023-37747-8 (PMC10090046; doi:10.1038/s41467-023-37747-8)
Supplement: Supplementary file 2 — Source Data [file 41467_2023_37747_MOESM2_ESM.xlsx]

## Sheet: Figure 3
theta=4/5, n=2, l=100 (numerical, symbols)			theta=4/5, n=2, l=100 (analytic prediction, solid line)			theta=pi/3, n=2, l=100 (numerical, symbols)			theta=pi/3, n=2, l=100 (analytic prediction, solid line)			theta=3/2, n=3, l=100 (numerical, symbols)			theta=3/2, n=3, l=100 (analytic prediction, solid line)			theta=pi/3, n=2, l=60 (numerical, symbols)			theta=pi/3, n=2, l=60 (analytic prediction, solid line)
t/l	Delta S_A^(2)		t/l	Delta S_A^(2)		t/l	Delta S_A^(2)		t/l	Delta S_A^(2)		t/l	Delta S_A^(3)		t/l	Delta S_A^(3)		t/l	Delta S_A^(2)		t/l	Delta S_A^(2)
0	1.84848		0.	1.848476875013765		0.	2.0383713991887347		0.	2.038368768754158		0.	2.108721711731844		0.	2.109025312211859		0.	1.7832236505273105		0.	1.7832232285099887
0.24	1.7064965189563832		0.1	1.7889480243807927		0.26	1.8198097369794652		0.1	1.9616298943358152		0.25	1.8463339978274238		0.1	2.016407350466748		0.26666666666666666	1.565643059979183		0.1	1.7066010828122873
0.5	1.4660277687366445		0.2	1.721509903932694		0.5	1.4475941875872032		0.2	1.8709919779357904		0.5	1.0790227574428073		0.2	1.902482520212287		0.5	1.2127964175249115		0.2	1.6161645769013218
0.74	1.2396207315686727		0.30000000000000004	1.643796239554616		0.74	1.0499518536802803		0.30000000000000004	1.7603191819114656		0.75	0.3607731765860187		0.30000000000000004	1.7542563865230518		0.7666666666666667	0.7770806946627484		0.30000000000000004	1.5058797783602147
1.	1.025816984293833		0.4	1.5522354898607076		1.	0.6565737861818164		0.4	1.618286147203266		1	0.1477217150424579		0.4	1.5408124571681474		1.	0.4615276005492266		0.4	1.3647297295808656
1.24	0.8298826581583416		0.5	1.4411176231279654		1.24	0.39974597308198767		0.5	1.4203339566793303		1.	0.14649598849590362		0.5	1.1356221904225292		1.2666666666666666	0.2540313918371151		0.5	1.1694287429666657
1.5	0.6226611289279607		0.6000000000000001	1.3342135022343633		1.5	0.24094373281063142		0.6000000000000001	1.2284916448090182		1.25	0.07343724193551182		0.6000000000000001	0.6850225317989385		1.5	0.15902239664479545		0.6000000000000001	0.9796866592765795
1.74	0.46434875131071607		0.7000000000000001	1.2356242455707682		1.74	0.15846779605096373		0.7000000000000001	1.0576301207195058		1.5	0.04182278852978527		0.7000000000000001	0.42565978891743633		1.7666666666666666	0.09917572593528945		0.7000000000000001	0.8090031365149233
2.	0.337224419462526		0.8	1.1411817127545794		2.	0.10579548707650943		0.8	0.892513199035402		1.75	0.026043871344029412		0.8	0.27944359809231123		2.	0.06891119024111347		0.8	0.6472338750668255
2.25	0.25118		0.9	1.0497172996673783		2.25	0.0761222535650532		0.9	0.7330399884575513		2	0.017315932914559795		0.9	0.19287919008997323		2.2666666666666666	0.047517329453613755		0.9	0.5045607359856552
2.5	0.18976680738664342		1.	0.9604662691961066		2.5	0.05469914820252697		1.	0.5915208440523703		2.25	0.012111405771971562		1.	0.13868498436093576		2.5	0.035442322347938315		1.	0.39162760142965647
2.75	0.146332		1.1	0.8728178165739886		2.75	0.042061781493547556		1.1	0.4748394408314674		2.5	0.008787691201483483		1.1	0.10307571015784141		2.7666666666666666	0.026155118144940204		1.1	0.30609403677119373
3.	0.11444405326294671		1.2000000000000002	0.7864130899066011		3.	0.0317279474988581		1.2000000000000002	0.38230871878674794		2.75	0.006586090538178269		1.2000000000000002	0.07871889425325196		3.	0.02050384718823217		1.2000000000000002	0.24200528406571034
3.25	0.0912241		1.3	0.7014824443111413		3.25	0.02560135134016761		1.3	0.31003122195934973		3.	0.005064281254288261		1.3	0.06149242303925412		3.25	0.01677777816777848		1.3	0.19379642605072658
3.5	0.07351255766042541		1.4000000000000001	0.6193411679327046		3.5	0.019973519975255982		1.4000000000000001	0.25368983604931433		3.25	0.003972530181229672		1.4000000000000001	0.04896195090402863		3.5	0.01346319568462917		1.4000000000000001	0.15716720320469896
3.75	0.06024617232747431		1.5	0.5426610409326229		3.75	0.016720948454477025		1.5	0.20957030577624997		3.5	0.00317612912218479		1.5	0.039627022327409174		3.75	0.010969257338517835		1.5	0.1289928141946624
4.	0.04975588436039935		1.6	0.47377375598728966		4.	0.01337179508658437		1.6	0.17475449650081934		3.75	0.002581301578839401		1.6	0.03252842600307753		4.	0.0062495539495301955		1.6	0.10704424374552023
4.25	0.04170627743373423		1.7000000000000002	0.4132739281987828		4.25	0.011520462247233354		1.7000000000000002	0.1470315792640093		4.	0.0021250319082781743		1.7000000000000002	0.027033246268758946		4.25	0.007570299137830361		1.7000000000000002	0.08973249824136358
4.5	0.03513399645175497		1.8	0.3608547673345169		4.5	0.00937993683330518		1.8	0.1247481866993128		4.25	0.001769073142991573		1.8	0.02271226271057001		4.5	0.006391489823270646		1.8	0.0759169668379832
4.75	0.030001463452494548		1.9000000000000001	0.31577494256419714		4.75	0.008276089847278456		1.9000000000000001	0.10666994030824893		4.5	0.0014886539052234582		1.9000000000000001	0.01926726139523116		4.75	0.005446667169383801		1.9000000000000001	0.06477034951772331
5.	0.025689105224003583		2.	0.2771378949182003		5.	0.006832488715087237		2.	0.09187171696829356		4.75	0.001265342446259865		2.	0.016486643949436223		5.	0.004405087486183845		2.	0.05568552410621686
5.25	0.022273842410061917		2.1	0.244045980070165		5.25	0.0061478550231832685		2.1	0.07965541052168464		5.	0.0010849378736992321		2.1	0.014217393579528673		5.25	0.004053914750524967		2.1	0.048211521221894094
5.5	0.019330592772313082		2.2	0.21567382822043688		5.5	0.005128815179514135		2.2	0.06948993257523978		5.25	0.0009370581584704496		2.2	0.012346969178657954		5.5	0.0035342181647610715		2.2	0.042009500110520466
5.75	0.01697717956730571		2.3000000000000003	0.1912958922582992		5.75	0.004693791518789681		2.3000000000000003	0.060967713044055856		5.5	0.0008144935675069576		2.3000000000000003	0.01079132099126731		5.75	0.003100364693294111		2.3000000000000003	0.036821796175696635
6.	0.01490005041124931		2.4000000000000004	0.17029027775851296		6.	0.003946639441618771		2.4000000000000004	0.053773191290082886		5.75	0.0007122046729115539		2.4000000000000004	0.009486827043070155		6	0.0027357632953783906		2.4000000000000004	0.03245046272521203
			2.5	0.15213153398080095					2.5	0.047659908359920955		6.	0.0006264168563951955		2.5	0.008384709166889753					2.5	0.028741851294971445
			2.6	0.13637918202110025					2.6	0.042433743405381835					2.6	0.0074471520529685335					2.6	0.025575540513281536
			2.7	0.12266542719036237					2.7	0.037940555086967524					2.7	0.006644512232805022					2.7	0.022856316431151987
			2.8000000000000003	0.11068338938867121					2.8000000000000003	0.03405699987189411					2.8000000000000003	0.0059533363334412824					2.8000000000000003	0.02050822385034208
			2.9000000000000004	0.10017721758841722					2.9000000000000004	0.030683651855505655					2.9000000000000004	0.0053549078291097564					2.9000000000000004	0.018470315974864236
			3.	0.09093293427529203					3.	0.02773980813583079					3.	0.004834162490673243					3.	0.016693232591133533
			3.1	0.08277141825782505					3.1	0.025159519264031482					3.1	0.004378878452407653					3.1	0.015136283188700028
			3.2	0.0755421805367657					3.2	0.022888739766571686					3.2	0.0039790745775425095					3.2	0.013766854966393311
			3.3000000000000003	0.06911845023057607					3.3000000000000003	0.020882134360668672					3.3000000000000003	0.003626546730285344					3.3000000000000003	0.01255747893109943
			3.4000000000000004	0.0633930802701621					3.4000000000000004	0.01910290609906794					3.4000000000000004	0.0033144988819216615					3.4000000000000004	0.011485473231561445
			3.5	0.058275207627442115					3.5	0.017519709827633127					3.5	0.0030372811209023365					3.5	0.010531941074263597
			3.6	0.05368751795605386					3.6	0.01610634709288913					3.6	0.0027901600764042244					3.6	0.009680971091121258
			3.7	0.049564003808285					3.7	0.014840697089119663					3.7	0.002569157606600736					3.7	0.00891915448986221
			3.8000000000000003	0.045848122990022076					3.8000000000000003	0.013703999917375337					3.8000000000000003	0.0023709122496838203					3.8000000000000003	0.008235130211402972
			3.9000000000000004	0.04249128316794951					3.9000000000000004	0.012680286399137985					3.9000000000000004	0.0021925622402945415					3.9000000000000004	0.007619229837327898
			4.	0.03945158994623374					4.	0.011755944454685986					4.	0.0020316753842960825					4.	0.007063191067537593
			4.1000000000000005	0.0366928116348419					4.1000000000000005	0.010919022379890463					4.1000000000000005	0.0018861619054100641					4.1000000000000005	0.006559909612550244
			4.2	0.03418351514813558					4.2	0.01015962767319938					4.2	0.001754228393632365					4.2	0.006103293405029958
			4.3	0.03189635659987201					4.3	0.009468958559482897					4.3	0.0016343245142216086					4.3	0.005688055071706272
			4.4	0.029807475202307827					4.4	0.008839414382755125					4.4	0.001525111720215444					4.4	0.0053096217499475585
			4.5	0.027895994612468663					4.5	0.008264402838736045					4.5	0.0014254225274809758					4.5	0.004963999616444239
			4.6000000000000005	0.026143600583177752					4.6000000000000005	0.0077381193474741206					4.6000000000000005	0.001334239067844784					4.6000000000000005	0.004647725853801691
			4.7	0.024534185761087315					4.7	0.007255552163477936					4.7	0.001250674679226074					4.7	0.0043577356740657274
			4.800000000000001	0.02305354239919443					4.800000000000001	0.0068122319234446525					4.800000000000001	0.001173949317776106					4.800000000000001	0.0040913680361460425
			4.9	0.021689119456371954					4.9	0.006404270131019736					4.9	0.001103375871618155					4.9	0.0038462614976698716
			5.	0.0204298073433916					5.	0.006028208233846296					5.	0.0010383505250112903					5.	0.0036203391743979325
			5.1000000000000005	0.019265683554669285					5.1000000000000005	0.00568099214576239					5.1000000000000005	0.0009783385659393631					5.1000000000000005	0.003411761274496764
			5.2	0.01818800407800349					5.2	0.00535990997683253					5.2	0.0009228653467720947					5.2	0.0032188949092747943
			5.300000000000001	0.01718891480698349					5.300000000000001	0.005062549289212526					5.300000000000001	0.0008715098575380976					5.300000000000001	0.0030402901917187166
			5.4	0.016261407130019143					5.4	0.0047867629718712735					5.4	0.0008238969128177479					5.4	0.0028746535501848157
			5.5	0.015399213041464424					5.5	0.004530630311645698					5.5	0.0007796912907321343					5.5	0.0027208289534160625
			5.6000000000000005	0.014596703431326007					5.6000000000000005	0.00429243181454059					5.6000000000000005	0.000738593337900405					5.6000000000000005	0.0025777818963365656
			5.7	0.013848820443262026					5.7	0.004070626540449467					5.7	0.0007003349815999902					5.7	0.0024445847980028895
			5.800000000000001	0.0131510105191995					5.800000000000001	0.0038638288495421043					5.800000000000001	0.0006646751024871069					5.800000000000001	0.0023204051869965304
			5.9	0.012499166139612144					5.9	0.0036707913748481526					5.9	0.0006313961215798437					5.9	0.0022044944773929485
			6.	0.011889574662400731					6.	0.003490389014398224					6.	0.0006003034245654564					6.	0.00209617472658726

## Sheet: Figure 4 a
PBC, Delta=0.4, N=10, l=4
theta=1.5			theta=1.0			theta=0.5
t	Delta S_A		t	Delta S_A		t	Delta S_A
0.	1.4042405460758014		0.	1.1854241035918829		0.	0.6036057571453257
0.25	1.3970320460400303		0.25	1.1811961184372552		0.25	0.6029551619652964
0.5	1.3790639520071892		0.5	1.1704259483538622		0.5	0.601217288420432
0.75	1.3521361861619845		0.75	1.1541563840208384		0.75	0.5985325017567604
1.	1.3169249738407405		1.	1.1328688780828209		1.	0.5949911447098284
1.25	1.2735243202993423		1.25	1.106708947036918		1.25	0.5906459509751274
1.5	1.2215428807618425		1.5	1.0755058155312471		1.5	0.5855042974594251
1.75	1.1604054852539973		1.75	1.0389405983908708		1.75	0.5795472127984304
2.	1.0899923948444052		2.	0.9969310447504309		2.	0.5727845198341338
2.25	1.0114027640118546		2.25	0.9500794551493797		2.25	0.5653170792498946
2.5	0.9273557996672914		2.5	0.8998756980498885		2.5	0.5573552411280934
2.75	0.8418048734122853		2.75	0.8484280875325989		2.75	0.5491657363268071
3.	0.7588381043394181		3.	0.7978255300294236		3.	0.5409774955525481
3.25	0.6814949862796507		3.25	0.7495349003323457		3.25	0.5329134599466149
3.5	0.6111825897900716		3.5	0.70419231709177		3.5	0.5249938542554052
3.75	0.5478840905963713		3.75	0.6618131983723106		3.75	0.5172002455976404
4.	0.49083113515444365		4.	0.6221669423199778		4.	0.5095441141940281
4.25	0.43915731085791454		4.25	0.585043393522944		4.25	0.5020849689019828
4.5	0.3922327331684774		4.5	0.5503077376146545		4.5	0.49489032664694577
4.75	0.34967641218156964		4.75	0.5178221013571809		4.75	0.4879786046541015
5.	0.31123266716241327		5.	0.4873761587739286		5.	0.48129199984471194
5.25	0.2766843660696805		5.25	0.45870702128558116		5.25	0.47471892758488393
5.5	0.2458538490357951		5.5	0.4315932286143137		5.5	0.46815684780811545
5.75	0.21866494554165095		5.75	0.4059752215793607		5.75	0.46160183402787874
6.	0.1952343233506295		6.	0.3820884120938952		6.	0.4551938206128351
6.25	0.17580330016571		6.25	0.3604579156330827		6.25	0.44912273832832256
6.5	0.160478385479502		6.5	0.34153015651110996		6.5	0.4435140225309446
6.75	0.14918706599363385		6.75	0.325349899916508		6.75	0.43839164763163446
7.	0.14156449761152357		7.	0.3116611990325585		7.	0.433708684456376
7.25	0.1369220346371065		7.25	0.2999479112342859		7.25	0.4293979191953379
7.5	0.13454129799634695		7.5	0.2895670285826628		7.5	0.4254022870106804
7.75	0.13377466104125224		7.75	0.28001428819216834		7.75	0.42167501873931157
8.	0.1340051929724162		8.	0.2710330273003263		8.	0.4181588693213182
8.25	0.13457637928923427		8.25	0.26255973681040223		8.25	0.4147767466784732
8.5	0.13476448996966917		8.5	0.25458891318681776		8.5	0.4114540790091906
8.75	0.13385087622984693		8.75	0.2470383213894667		8.75	0.4081540857330602
9.	0.13121397050751904		9.	0.23977309076191733		9.	0.4048807684598741
9.25	0.12653151785176142		9.25	0.2328132830866958		9.25	0.401657263100176
9.5	0.1200302979625818		9.5	0.2263916890103581		9.5	0.39849721811766176
9.75	0.1125588361507679		9.75	0.2208288041966826		9.75	0.39536765242818817
10.	0.10533389209959276		10.	0.2163841394529311		10.	0.39219521207458297
10.25	0.09953050829106513		10.25	0.21317007585940573		10.25	0.3889217013500636
10.5	0.09601785561084486		10.5	0.2111153389355529		10.5	0.38552615357032044
10.75	0.0953327487517821		10.75	0.2099810371657289		10.75	0.38200704066358304
11.	0.09777452246181739		11.	0.20946928957779076		11.	0.3783754681881498
11.25	0.10346655931248927		11.25	0.20935540973605393		11.25	0.3746225359689673
11.5	0.11230663838967403		11.5	0.20951562586952766		11.5	0.3706814093757243
11.75	0.12385013857650584		11.75	0.20985084927466024		11.75	0.3664302955451415
12.	0.1372329314577918		12.	0.21023665258614077		12.	0.36175526008487663
12.25	0.1512102924084684		12.25	0.21055426740474492		12.25	0.35662988703341203
12.5	0.16431928303629517		12.5	0.2107382457410405		12.5	0.35114499399157745
12.75	0.17517673839166314		12.75	0.21076298117614267		12.75	0.345460610009861
13.	0.18290535076710301		13.	0.21053899884249216		13.	0.33971901310845276
13.25	0.1872342648869676		13.25	0.20982771299187397		13.25	0.3339934467691646
13.5	0.18832551929227326		13.5	0.208368023120034		13.5	0.32831980297006236
13.75	0.18656239276104958		13.75	0.20595390440662031		13.75	0.3227664456524063
14.	0.18220587079504602		14.	0.2023171883545214		14.	0.3174580086812195
14.25	0.1753014858625972		14.25	0.19710165587172934		14.25	0.3125143983583301
14.5	0.16596491216575626		14.5	0.19008466807445545		14.5	0.30797364985091363
14.75	0.15470536408578828		14.75	0.18142560112092032		14.75	0.3037748845204934
15.	0.14254804255913256		15.	0.17169411522400058		15.	0.29979165719738604
15.25	0.13096302043944918		15.25	0.16167844270647924		15.25	0.2958889897919421
15.5	0.12166070056482181		15.5	0.15212381236375894		15.5	0.29197858944642174
15.75	0.11630155235414241		15.75	0.14355049931633168		15.75	0.28803588771082544
16.	0.11620057832491959		16.	0.13620808464068235		16.	0.28406472643350794
16.25	0.12209217245448412		16.25	0.13011844470212264		16.25	0.28005093794164343
16.5	0.13398857162675237		16.5	0.12516793857780684		16.5	0.2759601832627071
16.75	0.1512118735475978		16.75	0.12125644794891599		16.75	0.27179156037035807
17.	0.17267226555289628		17.	0.1184483034845083		17.	0.26762710894345526
17.25	0.197219763698242		17.25	0.11699851471169342		17.25	0.2636158188063837
17.5	0.22382307803339097		17.5	0.11720697909613009		17.5	0.2599046476997719
17.75	0.2516432740261292		17.75	0.11920839697251795		17.75	0.25656952227276514
18.	0.2800617784951598		18.	0.1228901563061966		18.	0.2535937536133939
18.25	0.3085427736280726		18.25	0.1279456472186733		18.25	0.2509055504027386
18.5	0.33638925773261596		18.5	0.13397768284043776		18.5	0.24845145788922895
18.75	0.36257747099046234		18.75	0.14063726942264965		18.75	0.24625207582044784
19.	0.38572830785092016		19.	0.14773302470508787		19.	0.24439309404639492
19.25	0.4042354734786684		19.25	0.15519080881625436		19.25	0.24295980196981132
19.5	0.41674472065098556		19.5	0.1629085032243629		19.5	0.24196253971436038
19.75	0.4226157037684497		19.75	0.17071226705160614		19.75	0.24131028098659907
20.	0.4219254506280079		20.	0.17844069727876		20.	0.24086800650980084

## Sheet: Figure 4 b
PBC, Delta=3.75, N=10, l=2
theta=1.5			theta=1.0			theta=0.5
t	Delta S_A		t	Delta S_A		t	Delta S_A
0.	1.0364470060352913		0.	0.8327877276460582		0.	0.38090142811022454
0.05	1.0271099402449353		0.05	0.8274590902350524		0.05	0.380129733678347
0.1	1.0052117630785125		0.1	0.8146054516197476		0.1	0.3781489096401654
0.15000000000000002	0.9736108730351615		0.15000000000000002	0.7957482693602003		0.15000000000000002	0.3751276405958514
0.2	0.9333513569348878		0.2	0.7714944125545284		0.2	0.37113792075094737
0.25	0.8850233934701768		0.25	0.7422095261026		0.25	0.36622345020255814
0.30000000000000004	0.8292194185825872		0.30000000000000004	0.7082409756189829		0.30000000000000004	0.36042174740409444
0.35000000000000003	0.7667703792261104		0.35000000000000003	0.6700352690758338		0.35000000000000003	0.35377636566691284
0.4	0.6988565494092306		0.4	0.6281972311675097		0.4	0.34634424449237183
0.45	0.6270217482412465		0.45	0.583504708032512		0.45	0.3381995373735905
0.5	0.5531109867460201		0.5	0.536887470747469		0.5	0.32943451926718237
0.55	0.47915419352815436		0.55	0.48937976214668244		0.55	0.3201580932730711
0.6000000000000001	0.4072216963046936		0.6000000000000001	0.44205732864310754		0.6000000000000001	0.3104924848314241
0.65	0.339276991448773		0.65	0.39597010101526975		0.65	0.3005687765796301
0.7000000000000001	0.2770484011421128		0.7000000000000001	0.3520805093542526		0.7000000000000001	0.2905219437301788
0.75	0.22193446387403637		0.75	0.3112149512994614		0.75	0.2804859868311097
0.8	0.17495001541803745		0.8	0.27403272527254785		0.8	0.27058963669535485
0.8500000000000001	0.1367125940102396		0.8500000000000001	0.24101344340215924		0.8500000000000001	0.2609529475336505
0.9	0.10746326007278251		0.9	0.21246113250468923		0.9	0.2516849254592046
0.9500000000000001	0.0871126833587963		0.9500000000000001	0.18852130458302407		0.9500000000000001	0.24288218522372834
1.	0.07530233420386345		1.	0.16920637364198954		1.	0.23462850676406055
1.05	0.07147135211516087		1.05	0.15442482078682995		1.05	0.22699508493241327
1.1	0.07492151465085928		1.1	0.1440102017008319		1.1	0.22004123215177931
1.1500000000000001	0.08487501834595945		1.1500000000000001	0.1377471142396125		1.1500000000000001	0.21381529921083495
1.2000000000000002	0.10052191263895383		1.2000000000000002	0.13539229311361667		1.2000000000000002	0.20835561409570216
1.25	0.12105560245815727		1.25	0.1366898731304571		1.25	0.2036912911056763
1.3	0.14569576534692286		1.3	0.14138049652257745		1.3	0.1998428216849095
1.35	0.1736985218660556		1.35	0.14920438162052285		1.35	0.196822415860856
1.4000000000000001	0.2043541281465422		1.4000000000000001	0.15989882683852963		1.4000000000000001	0.19463411320699717
1.4500000000000002	0.23697319059297905		1.4500000000000002	0.17319099929161286		1.4500000000000002	0.1932737216936978
1.5	0.27086364944879704		1.5	0.18878730420506096		1.5	0.19272867021848386
1.55	0.3053025486532752		1.55	0.20636113292782698		1.55	0.19297787536523262
1.6	0.33950871360956536		1.6	0.22554126722817125		1.6	0.19399172461596845
1.6500000000000001	0.37262452329062246		1.6500000000000001	0.24590356592925722		1.6500000000000001	0.19573226666329002
1.7000000000000002	0.40371638428735246		1.7000000000000002	0.26696866054950263		1.7000000000000002	0.19815367521265298
1.75	0.4318032839870176		1.75	0.288208125002133		1.75	0.20120301765411114
1.8	0.4559193183589013		1.8	0.3090608304359518		1.8	0.20482131793935732
1.85	0.4752075258064036		1.85	0.32895978394659375		1.85	0.20894485935949686
1.9000000000000001	0.4890285649747562		1.9000000000000001	0.3473675359379639		1.9000000000000001	0.2135066342100577
1.9500000000000002	0.4970536328525075		1.9500000000000002	0.36381535796118214		1.9500000000000002	0.21843782005355525
2.	0.49930708679025626		2.	0.37793865881764255		2.	0.2236691515094069

## Sheet: Figure 4 c
PBC, Delta=0.5, Delta2=0.5, N=10, l=4
theta=1.5			theta=1.0			theta=0.5
t	Delta S_A		t	Delta S_A		t	Delta S_A
0.	1.4042405460758014		0.	1.1854241035918818		0.	0.603605757145327
0.1	1.3993665157383193		0.1	1.1827205528458722		0.1	0.6032402459469189
0.2	1.3867867356479158		0.2	1.1756347435013765		0.2	0.6022483873854401
0.30000000000000004	1.3675540205214742		0.30000000000000004	1.1646768816036588		0.30000000000000004	0.6006757035276418
0.4	1.3422512374705764		0.4	1.1501141614297277		0.4	0.5985400462194357
0.5	1.3114524895800008		0.5	1.132210877002295		0.5	0.5958593297081273
0.6000000000000001	1.2758545247468855		0.6000000000000001	1.1112980338594967		0.6000000000000001	0.5926601743490362
0.7000000000000001	1.2363073345435291		0.7000000000000001	1.0877889276392714		0.7000000000000001	0.5889795650247593
0.8	1.1937868666370335		0.8	1.062164589804148		0.8	0.5848625247441139
0.9	1.1493354138142824		0.9	1.0349441071443026		0.9	0.5803582169467262
1.	1.1039887184323955		1.	1.0066500141589656		1.	0.5755163509187489
1.1	1.058701595222956		1.1	0.9777741594149624		1.1	0.5703849776039815
1.2000000000000002	1.0142804683098845		1.2000000000000002	0.9487484827876691		1.2000000000000002	0.5650101749156857
1.3	0.9713343960692623		1.3	0.9199270276460696		1.3	0.5594376210680814
1.4000000000000001	0.9302570268179965		1.4000000000000001	0.8915836224061031		1.4000000000000001	0.5537154479224342
1.5	0.8912422752677798		1.5	0.8639242251565051		1.5	0.5478971866158936
1.6	0.8543283412092976		1.6	0.837107775463112		1.6	0.5420432635129049
1.7000000000000002	0.8194605056450441		1.7000000000000002	0.811265376917081		1.7000000000000002	0.5362197225074248
1.8	0.7865486069270651		1.8	0.7865084330654335		1.8	0.5304938396164937
1.9000000000000001	0.7555022815327783		1.9000000000000001	0.7629247817095859		1.9000000000000001	0.5249277554694078
2.	0.7262509595063488		2.	0.7405711580646697		2.	0.519572263195736
2.1	0.6987613069279858		2.1	0.7194771442074913		2.1	0.5144635431819147
2.2	0.6730383693015317		2.2	0.6996610368796828		2.2	0.5096233073555454
2.3000000000000003	0.6490751449813884		2.3000000000000003	0.6811128197375214		2.3000000000000003	0.5050557384222799
2.4000000000000004	0.6267899034320004		2.4000000000000004	0.6637546116963541		2.4000000000000004	0.5007443472917051
2.5	0.6060112540197844		2.5	0.6474374336459332		2.5	0.4966548880396937
2.6	0.5865060466942906		2.6	0.6319724951391863		2.6	0.4927416086665021
2.7	0.5680289020183746		2.7	0.6171682985372234		2.7	0.4889529917024222
2.8000000000000003	0.5503644600961248		2.8000000000000003	0.6028580483001458		2.8000000000000003	0.48523466213172506
2.9000000000000004	0.5333117430802088		2.9000000000000004	0.5889098796989298		2.9000000000000004	0.48152902561897165
3.	0.5166154764877277		3.	0.5752025226584683		3.	0.4777752322913994
3.1	0.49994459313106343		3.1	0.5615660126738063		3.1	0.473914070302339
3.2	0.4829165718581939		3.2	0.5477594635133891		3.2	0.46987820686793924
3.3000000000000003	0.4650943149036444		3.3000000000000003	0.5335016237662462		3.3000000000000003	0.46558184361608534
3.4000000000000004	0.4459793867439792		3.4000000000000004	0.5184884306191612		3.4000000000000004	0.4609389351153217
3.5	0.42507236807216475		3.5	0.5024261177121301		3.5	0.4558755357892558
3.6	0.4020274141585414		3.6	0.48510564844573545		3.6	0.4503452580438718
3.7	0.37678225918009667		3.7	0.46644988011452226		3.7	0.4443361247478975
3.8000000000000003	0.34957838795398644		3.8000000000000003	0.4465213293494521		3.8000000000000003	0.43787283630009366
3.9000000000000004	0.3209613925099226		3.9000000000000004	0.4255366910744236		3.9000000000000004	0.43101740407610745
4.	0.29172904139525047		4.	0.40385296231130396		4.	0.42386215611077915
4.1000000000000005	0.2628012720545998		4.1000000000000005	0.38191432848580253		4.1000000000000005	0.41651644074469285
4.2	0.23506412288477074		4.2	0.3601826110278916		4.2	0.4090912393121171
4.3	0.20924549700989448		4.3	0.3390738790182345		4.3	0.40168597714349064
4.4	0.18585313672124504		4.4	0.3189149067136495		4.4	0.394380704412593
4.5	0.1651749688091806		4.5	0.2999241618387959		4.5	0.3872347582397332
4.6000000000000005	0.14732135398889845		4.6000000000000005	0.2822145617220927		4.6000000000000005	0.3802908754302048
4.7	0.1322773518353222		4.7	0.26581440061905093		4.7	0.3735819875710683
4.800000000000001	0.11993344884299528		4.800000000000001	0.2506953759804402		4.800000000000001	0.36713713691430394
4.9	0.11008870474402621		4.9	0.23678852323145783		4.9	0.3609841685716396
5.	0.10244393857272982		5.	0.22399111536637717		5.	0.35514889765079055
5.1000000000000005	0.09661206128382349		5.1000000000000005	0.2121880560394015		5.1000000000000005	0.34965208398833675
5.2	0.09233299701132291		5.2	0.20131349180850522		5.2	0.3445053682744791
5.300000000000001	0.089565494205331		5.300000000000001	0.19134246741035188		5.300000000000001	0.33970674906625997
5.4	0.08807423403483905		5.4	0.1821732540568317		5.4	0.33523519974971183
5.5	0.0875671808629479		5.5	0.17371953347477254		5.5	0.33104972512114567
5.6000000000000005	0.08775990618884366		5.6000000000000005	0.16593053970322824		5.6000000000000005	0.3270966279059586
5.7	0.08836886717691694		5.7	0.15875483621771558		5.7	0.3233157813601811
5.800000000000001	0.0891376955458183		5.800000000000001	0.152129407971054		5.800000000000001	0.3196461688822669
5.9	0.08984440416841832		5.9	0.14598105042054987		5.9	0.3160327253525895
6.	0.09027749891923964		6.	0.14023212732799784		6.	0.3124320197721836
6.1000000000000005	0.09023803967147037		6.1000000000000005	0.13481636544607722		6.1000000000000005	0.3088143085807498
6.2	0.08956434862526019		6.2	0.12969872662291393		6.2	0.3051609169971448
6.300000000000001	0.08815717273109036		6.300000000000001	0.12488665465424309		6.300000000000001	0.30145810080165175
6.4	0.08599623749390406		6.4	0.12042719116374867		6.4	0.2976912869792348
6.5	0.0831502598015752		6.5	0.1163925337474836		6.5	0.29384241630787045
6.6000000000000005	0.07978738662053808		6.6000000000000005	0.11286087579897264		6.6000000000000005	0.28988960880238424
6.7	0.07618186628574164		6.7	0.10989884683819495		6.7	0.28580857699111434
6.800000000000001	0.07269342130664991		6.800000000000001	0.10754841366412049		6.800000000000001	0.2815774119875208
6.9	0.06970630617795437		6.9	0.10582158104526895		6.9	0.2771864145267186
7.	0.06756591210959573		7.	0.10469823856277949		7.	0.27264548320040083
7.1000000000000005	0.06654056203960801		7.1000000000000005	0.10412142036611916		7.1000000000000005	0.26798444546995764
7.2	0.0668042812977443		7.2	0.10399931082198921		7.2	0.263251505721551
7.300000000000001	0.06843317721920061		7.300000000000001	0.10421017969501589		7.300000000000001	0.2585077245550553
7.4	0.07140419211961668		7.4	0.10460703286193906		7.4	0.2538182191230725
7.5	0.07560560907377156		7.5	0.10502351003425026		7.5	0.24924279020761975
7.6000000000000005	0.08088232328020761		7.6000000000000005	0.10528673222127272		7.6000000000000005	0.24482873625942575
7.7	0.08711374987629306		7.7	0.10524849797053437		7.7	0.24060754116533095
7.800000000000001	0.09426529970080444		7.800000000000001	0.10483401788199043		7.800000000000001	0.23659607659630066
7.9	0.10236573157568873		7.9	0.10406135484138268		7.9	0.2328010855809195
8.	0.11143592257488		8.	0.10302326347345203		8.	0.22922367514054304

## Sheet: Figure 4 d
OBC, Delta=0.5, Delta2=0.5, N=10, l=4
theta=1.5			theta=1.0			theta=0.5
t	Delta S_A		t	Delta S_A		t	Delta S_A
0.	1.4042405460758036		0.	1.185424103591871		0.	0.603605757145327
0.1	1.3993677145387444		0.1	1.1828338142276753		0.1	0.6034329843846731
0.2	1.3867854066038268		0.2	1.1760840244662008		0.2	0.6030298678542781
0.30000000000000004	1.367539179943916		0.30000000000000004	1.1656832743762229		0.30000000000000004	0.602474235557064
0.4	1.3422184521085465		0.4	1.1519104078383344		0.4	0.6018370248657954
0.5	1.3114273692606426		0.5	1.1350606651982234		0.5	0.6012065144723979
0.6000000000000001	1.2759178223521954		0.6000000000000001	1.1155150598562977		0.6000000000000001	0.6006912995124689
0.7000000000000001	1.236610081588975		0.7000000000000001	1.0937474645938883		0.7000000000000001	0.6004141563277126
0.8	1.1945430517468536		0.8	1.0702930444678245		0.8	0.6005000648591321
0.9	1.1507843833824745		0.9	1.045696604203908		0.9	0.6010616459139495
1.	1.106330851105892		1.	1.0204589775987143		1.	0.6021854025784245
1.1	1.0620251186966825		1.1	0.9949959451158299		1.1	0.6039215796511431
1.2000000000000002	1.0185051219165144		1.2000000000000002	0.9696174605836172		1.2000000000000002	0.6062792675492374
1.3	0.9761905873472237		1.3	0.9445279837828899		1.3	0.6092270099809601
1.4000000000000001	0.9353014920665882		1.4000000000000001	0.919843786682943		1.4000000000000001	0.6126980084000652
1.5	0.8958979644567744		1.5	0.8956208890806502		1.5	0.6165982305564912
1.6	0.8579455982331138		1.6	0.8718913584431223		1.6	0.6208154959345691
1.7000000000000002	0.8214121063018415		1.7000000000000002	0.848701054039358		1.7000000000000002	0.625227726622973
1.8	0.7863215722880313		1.8	0.8261249190519258		1.8	0.6297088874170145
1.9000000000000001	0.7527608208355885		1.9000000000000001	0.80426448746169		1.9000000000000001	0.6341319900568699
2.	0.7208752348323799		2.	0.7832374891950635		2.	0.6383694413028574
2.1	0.6908443815155849		2.1	0.7631578189049243		2.1	0.6422917876933967
2.2	0.6628427673769606		2.2	0.74411191145646		2.2	0.6457662837276639
2.3000000000000003	0.6370017110310372		2.3000000000000003	0.7261395524697125		2.3000000000000003	0.6486566732134589
2.4000000000000004	0.6133840897156241		2.4000000000000004	0.7092238793429442		2.4000000000000004	0.6508251500777629
2.5	0.5919759982734812		2.5	0.6932916824134454		2.5	0.6521367951883903
2.6	0.5726922206220281		2.6	0.6782222193329929		2.6	0.6524660930961748
2.7	0.5553879129392832		2.7	0.6638614035106973		2.7	0.651704580361369
2.8000000000000003	0.5398683449255499		2.8000000000000003	0.6500380388504129		2.8000000000000003	0.6497683389925729
2.9000000000000004	0.5258928617709028		2.9000000000000004	0.6365771338499638		2.9000000000000004	0.6466038882969973
3.	0.5131766917254292		3.	0.6233044256981515		3.	0.6421911912535165
3.1	0.5013966864155056		3.1	0.6100468971679375		3.1	0.6365435226668964
3.2	0.4902059486756032		3.2	0.5966390218459632		3.2	0.6297048877526619
3.3000000000000003	0.4792686392150505		3.3000000000000003	0.5829299655265127		3.3000000000000003	0.6217453151065349
3.4000000000000004	0.46828397794803456		3.4000000000000004	0.5687816430821242		3.4000000000000004	0.6127540981671654
3.5	0.4569608952296027		3.5	0.5540718773669492		3.5	0.602833127681426
3.6	0.44502405859495164		3.6	0.5387118846260115		3.6	0.5920936164321643
3.7	0.43225179630139987		3.7	0.5226513524320157		3.7	0.5806517827962823
3.8000000000000003	0.4185151638291995		3.8000000000000003	0.5058824888289739		3.8000000000000003	0.5686261505081446
3.9000000000000004	0.4038038985007766		3.9000000000000004	0.488449759828929		3.9000000000000004	0.556137095475004
4.	0.3882273484733738		4.	0.47045516710015145		4.	0.5433063633707585
4.1000000000000005	0.3719904005741326		4.1000000000000005	0.45205484277451546		4.1000000000000005	0.5302554727300728
4.2	0.3553560971333978		4.2	0.4334461109974588		4.2	0.5171020711569936
4.3	0.33860543867785187		4.3	0.4148467412181064		4.3	0.5039541977745182
4.4	0.3220000285058302		4.4	0.39647019679571605		4.4	0.4909034563865118
4.5	0.30575194612439893		4.5	0.37850070524782575		4.5	0.4780187733428104
4.6000000000000005	0.29000485371348805		4.6000000000000005	0.36107164626988153		4.6000000000000005	0.46534263646580437
4.7	0.27482739931362365		4.7	0.34425203768596624		4.7	0.4528913526591858
4.800000000000001	0.26021539047612907		4.800000000000001	0.3280479881942626		4.800000000000001	0.44066016267262814
4.9	0.24610406569916288		4.9	0.3124198278032463		4.9	0.42863284358470866
5.	0.23239680909290472		5.	0.2973079802211174		5.	0.4167936249514093
5.1000000000000005	0.21900621960322586		5.1000000000000005	0.28266269119990295		5.1000000000000005	0.40513849433941507
5.2	0.2058914489220507		5.2	0.26846726399583165		5.2	0.39368359690034493
5.300000000000001	0.19307491859567238		5.300000000000001	0.2547478722675244		5.300000000000001	0.3824697343510271
5.4	0.18063650720171687		5.4	0.24157167233682564		5.4	0.3715624531149128
5.5	0.16869435592540216		5.5	0.22903504841880684		5.5	0.361047967694363
5.6000000000000005	0.15737929275633578		5.6000000000000005	0.21724460881214602		5.6000000000000005	0.3510261554887581
5.7	0.14680723912980187		5.7	0.20629609534917503		5.7	0.34160236855234644
5.800000000000001	0.13705529129702554		5.800000000000001	0.19625703408390516		5.800000000000001	0.33287977588440454
5.9	0.12815136975219477		5.9	0.18715750701943512		5.9	0.3249534590253007
6.	0.12008106449003986		6.	0.17898909222083792		6.	0.3179068341819434
6.1000000000000005	0.11278848297059407		6.1000000000000005	0.1717045153218053		6.1000000000000005	0.3118103152259468
6.2	0.1061643170120421		6.2	0.1652160647010552		6.2	0.30672048288207354
6.300000000000001	0.10004832609808334		6.300000000000001	0.15940210808657818		6.300000000000001	0.302677055244084
6.4	0.09425316427060526		6.4	0.1541264374874971		6.4	0.29970324832150796
6.5	0.08862018385151083		6.5	0.14926809233774896		6.5	0.297814054942161
6.6000000000000005	0.08306455495359955		6.6000000000000005	0.1447400824468128		6.6000000000000005	0.2970201510118696
6.7	0.07753728216771338		6.7	0.14048536105413034		6.7	0.29732118422147313
6.800000000000001	0.07202016296622094		6.800000000000001	0.13648004956998583		6.800000000000001	0.2986969698906668
6.9	0.06654448031466842		6.9	0.13274648987665905		6.9	0.3011029049250331
7.	0.06118851213539145		7.	0.12935281541262889		7.	0.30446448300636214
7.1000000000000005	0.05605750343853266		7.1000000000000005	0.12639603023841262		7.1000000000000005	0.30867072388850614
7.2	0.051257389537142206		7.2	0.12397491534580873		7.2	0.3135706522169356
7.300000000000001	0.04687133089848117		7.300000000000001	0.12216053136351435		7.300000000000001	0.31897550462640817
7.4	0.04294617258231148		7.4	0.12097187644868312		7.4	0.32466786746525794
7.5	0.039494227685758165		7.5	0.12036168036798478		7.5	0.3304169139806107
7.6000000000000005	0.03650858858135919		7.6000000000000005	0.12021377034390479		7.6000000000000005	0.3359974799213905
7.7	0.03397996531284386		7.7	0.12035321924227516		7.7	0.34121011752759994
7.800000000000001	0.03190486502198886		7.800000000000001	0.1205709947758824		7.800000000000001	0.3458995936526133
7.9	0.030282935721456683		7.9	0.12065414982490252		7.9	0.34996980042826065
8.	0.029107111536701646		8.	0.12040931414819855		8.	0.3533914137808675
8.1	0.028354928893993714		8.1	0.11968515516611933		8.1	0.3561995233528288
8.200000000000001	0.02799027438649171		8.200000000000001	0.11839236692175859		8.200000000000001	0.3584825019462773
8.3	0.027980536884386176		8.3	0.11651569731502054		8.3	0.3603645796415228
8.4	0.02832595737031629		8.4	0.11411881971351678		8.4	0.3619848523431716
8.5	0.02908745757517206		8.5	0.11134092534747841		8.5	0.363475658822203
8.6	0.03039113927108028		8.6	0.10838006715215953		8.6	0.3649431184860553
8.700000000000001	0.032399978751804115		8.700000000000001	0.10546262053474598		8.700000000000001	0.3664521763398491
8.8	0.03527300200333561		8.8	0.10280731871116133		8.8	0.3680177037996347
8.9	0.03913717624710755		8.9	0.1005946222457883		8.9	0.36960232769431184
9.	0.04407194106851131		9.	0.09894709824018122		9.	0.3711208032881754
9.1	0.05009661526449949		9.1	0.09792171464634469		9.1	0.3724497761966102
9.200000000000001	0.057165056217521215		9.200000000000001	0.09751229090404734		9.200000000000001	0.37344068559050103
9.3	0.06517677976355296		9.3	0.09765894057530589		9.3	0.3739326210984715
9.4	0.0740027315359193		9.4	0.09826037388563447		9.4	0.37376239540957057
9.5	0.08351273932170278		9.5	0.09918474115945974		9.5	0.37277166754906593
9.600000000000001	0.09359165517394619		9.600000000000001	0.1002806720182865		9.600000000000001	0.3708125587717843
9.700000000000001	0.10414227694264944		9.700000000000001	0.10139277102733457		9.700000000000001	0.3677531917810959
9.8	0.11507848014638067		9.8	0.10237916353838528		9.8	0.3634848406574956
9.9	0.12631088262739998		9.9	0.10312492550288188		9.9	0.3579303460470157
10.	0.13773156300248357		10.	0.10354823022687598		10.	0.35105133099066377

## Sheet: Figure 5 a
theta=4/5, alpha12=1/2, l=60				theta=4/5, alpha12=1/2, l=100				theta=pi/3, alpha12=1, l=60				theta=pi/3, alpha12=1, l=100				theta=3/2, alpha12=2, l=60				theta=3/2, alpha12=2, l=100
t	Z2(0, t)	Z2(alpha, t)		t	Z2(0, t)	Z2(alpha, t)		t	Z2(0, t)	Z2(alpha, t)		t	Z2(0, t)	Z2(alpha, t)		t	Z2(0, t)	Z2(alpha, t)		t	Z2(0, t)	Z2(alpha, t)
0	0.5000000128164739	0.07328285196829688		0	0.5000000213607881	0.02037154345527266		0	0.4999999999974077	5.8697515500589254e-6		0	0.4999999999956814	3.031932505047798e-9		0	0.5000000000000366	5.719654495646673e-10		0	0.5000000000000618	6.256090022287265e-16
2	0.4198304001711842	0.06387797332617863		2	0.41983040734550875	0.017757127001716055		2	0.34086247887516796	5.486604092660436e-6		2	0.34086247887398596	2.834023407804734e-9		1	0.39952824608440524	6.00859679833785e-10		1	0.3995282460844144	6.572131674498701e-16
4	0.31833182963284146	0.05137205553693167		4	0.31833183507269247	0.014280667763994977		4	0.1874833584040627	4.916530835065588e-6		4	0.18748335840341374	2.5395605799968302e-9		2	0.24538612579521435	6.49915107992412e-10		2	0.24538612579521962	7.108694110002071e-16
6	0.2351937224764427	0.040465945312279455		6	0.235193726495578	0.011248931247168316		6	0.0994368059797625	4.36593365561216e-6		6	0.09943680597942586	2.2551578294994295e-9		3	0.1437782413502427	6.919213602983805e-10		3	0.14377824135024567	7.568153498895375e-16
8	0.17155068302505494	0.03154655886478211		8	0.17155068595662204	0.008769474406594516		8	0.0520978239247312	3.86225314317635e-6		8	0.052097823924552054	1.9949891827026783e-9		4	0.08392376299710126	7.35678091717324e-10		4	0.08392376299710425	8.046759420015814e-16
10	0.12418575725950237	0.02444256874164223		10	0.1241857593816749	0.006794670757277498		10	0.027159835361000882	3.4104572490831363e-6		10	0.027159835360911194	1.7616207606722855e-9		5	0.04892386670615543	7.817578280663503e-10		5	0.04892386670615562	8.550774092619081e-16
12	0.0894608761602197	0.018863222778411175		12	0.08946087768898348	0.005243695519698581		12	0.014126464966218576	3.0087073758422212e-6		12	0.014126464966169594	1.554102863331814e-9		6	0.028501667668987214	8.305320844573005e-10		6	0.028501667668987766	9.084261104787664e-16
14	0.0642324546820233	0.014518033278988507		14	0.0642324557796668	0.004035797432610203		14	0.0073387769292755515	2.652940914507988e-6		14	0.007338776929249673	1.3703370107013515e-9		7	0.0165982196847485	8.823099973724057e-10		7	0.01659821968474965	9.650601754576497e-16
16	0.04601111046308187	0.011152409946420416		16	0.04601111124935561	0.0031002041780911964		16	0.003809969457086495	2.338545628837361e-6		16	0.003809969457073046	1.2079408210279247e-9		8	0.009663902076959222	9.37228458356393e-10		8	0.009663902076959389	1.025129334541062e-15
18	0.03290328860769321	0.00855515196205855		18	0.0329032891699649	0.0023782050681779338		18	0.0019771524822813436	2.0610210945716226e-6		18	0.0019771524822743375	1.0645896673689832e-9		9	0.005625680115957886	9.955236504965917e-10		9	0.005625680115958031	1.0888919219793748e-15
20	0.02350040198908511	0.0065560293216955666		20	0.023500402390669667	0.0018224786922691866		20	0.0010257493485800804	1.8162080902525028e-6		20	0.0010257493485764297	9.381351659929965e-10		10	0.0032745455587886605	1.0574306332260855e-9		10	0.0032745455587886913	1.1566050429832092e-15
22	0.01676888683504403	0.005020161726642274		22	0.0167688871210632	0.0013955303323592546		22	0.0005320597160728296	1.600340420364922e-6		22	0.0005320597160664482	8.266319448404262e-10		11	0.0019058669217012674	1.1231505543612165e-9		11	0.0019058669217013385	1.2284887106404119e-15
24	0.011957007912276692	0.003841821906982809		24	0.011957008079013325	0.0010679693767554315		24	0.0002759432447608826	1.4100439800165908e-6		24	0.00027594324163554026	7.283371575772756e-10		12	0.0011091952135484147	1.1929424954986134e-9		12	0.0011091952135484553	1.3048263053181898e-15
26	0.008521210285469295	0.0029387176763381873		26	0.008521200605837151	0.0008169191295348069		26	0.00014309878403718398	1.2423204100006932e-6		26	0.0001430982015692596	6.417010939832543e-10		13	0.0006455111098709988	1.2670613943850293e-9		13	0.0006455111098709673	1.3858966748899891e-15
28	0.006070787352763207	0.0022473027237033764		28	0.00607003410085734	0.0006246591225402997		28	0.00007423359376141026	1.0946615603270055e-6		28	0.00007420168660694124	5.653508222666194e-10		14	0.00037565023161953735	1.345765916884225e-9		14	0.000375650231619449	1.4719827449989607e-15
30	0.0043397198581716975	0.001722862514742611		30	0.00432247586562338	0.00047751074719896015		30	0.00003899844816511201	9.67973548065237e-7		30	0.00003847385913481078	4.980713866451066e-10		15	0.00021860041419050728	1.4293551027402395e-9		15	0.00021860041419048294	1.5634116017557888e-15
32	0.003194536541550195	0.0013502977569027467		32	0.0030771948969634095	0.000364942079124559		32	0.000022571442895841686	8.755822766087605e-7		32	0.00001994781856130571	4.38788929738643e-10		16	0.0001272061655195069	1.5181275174897992e-9		16	0.0001272061655195367	1.6605098125722779e-15
34	0.0024576281897479156	0.0010953641792619691		34	0.0021901881802354546	0.0002788589143985829		34	0.000014915543700668159	8.195033984169012e-7		34	0.000010342053950703551	3.865556158110316e-10		17	0.00007402132039016285	1.6124023381337515e-9		17	0.00007402132039017664	1.763626489330793e-15
36	0.0019250239855260528	0.00090106468096165		36	0.0015585818014221284	0.00021304909678096666		36	0.000010362351149411616	7.785193070483816e-7		36	5.36170623339285e-6	3.405352434104924e-10		18	0.00004307233940425169	1.7125298794598578e-9		18	0.00004307233940080939	1.8731448012899357e-15
38	0.0015385655637744982	0.0007531211426528638		38	0.0011089536252397595	0.00016274999651072348		38	7.589080523114604e-6	7.500778724183043e-7		38	2.7796266525662146e-6	2.9999011353948355e-10		19	0.000025063065163269925	1.8188672265351501e-9		19	0.000025063065163229986	1.989455319266709e-15
40	0.0012516079419182206	0.0006382312602992558		40	0.0007889397207740907	0.0001243132948126443		40	5.808284397462277e-6	7.299047499858234e-7		40	1.4409837642190167e-6	2.6426968789852653e-10		20	0.000014583602158042624	1.9318014972421657e-9		20	0.000014583602158041572	2.1129814366334663e-15
42	0.0010335647395898053	0.000547296152666809		42	0.0005612155649020324	0.00009494602912488482		42	4.601866025203929e-6	7.156735569046781e-7		42	7.470031678856443e-7	2.3280054244474227e-10		21	8.48576725413527e-6	2.051746678109446e-9		21	8.485767254129861e-6	2.244175768188368e-15
44	0.0008651500167743939	0.00047439218730339303		44	0.0003991885511248382	0.00007251111329165382		44	3.7533262383427856e-6	7.056299995803953e-7		44	3.8723795416538864e-7	2.0507725384287612e-10		22	4.93757465975401e-6	2.1791335842193113e-9		22	4.937574659554215e-6	2.383508262223123e-15
46	0.0007332816226256447	0.0004153226565015583		46	0.0002839208315389368	0.00005537421638773546		46	3.1387081914426495e-6	6.983980209590641e-7		46	2.007408545494971e-7	1.8065550898653977e-10		23	2.8729823009775764e-6	2.3144352041733204e-9		23	2.8729822962522663e-6	2.531488126351149e-15
48	0.0006287287752545861	0.0003669931695411167		48	0.0002019701211877847	0.00004229223625521965		48	2.6820360025451147e-6	6.930026067481708e-7		48	1.041414712748712e-7	1.591764061375875e-10		24	1.671665589230265e-6	2.4581898569423115e-9		24	1.6716655090815377e-6	2.6886530954536568e-15
50	0.0005448604990658007	0.00032708830202886964		50	0.00014417060858881468	0.000032384052135958304		50	2.3349617210596456e-6	6.88793911498777e-7		50	5.4673762031898024e-8	1.406607827714075e-10		25	9.726659863592496e-7	2.611189904951557e-9		25	9.726649989034694e-7	2.8555691921041387e-15
52	0.0004768521367389869	0.0002938590614653283		52	0.00010505941781517335	0.00002518595569262806		52	2.06584284612056e-6	6.853526194587996e-7		52	3.07397596305668e-8	1.261337857639817e-10		26	5.659549013950904e-7	2.775420109535579e-9		26	5.65945951395045e-7	3.0328463086626826e-15
54	0.00042114996424370897	0.0002659712778465231		54	0.00007931227867705516	0.00002013185369436336		54	1.8534389083470506e-6	6.824139685390818e-7		54	1.9277755372749154e-8	1.1615824803313383e-10		27	3.2935471887061375e-7	2.9575349429825783e-9		27	3.292946339129871e-7	3.2211259417744155e-15
56	0.0003751041012334896	0.0002423965886135349		56	0.00006061798093662987	0.000016251490918652986		56	1.683157972071178e-6	6.798121420384854e-7		56	1.2509385582674618e-8	1.0830055408106782e-10		28	1.9189872917930357e-7	3.177371977280405e-9		28	1.9159870454317415e-7	3.421089236502201e-15
58	0.00033671599005504003	0.00022233487540558353		58	0.00004714722257144614	0.00001329697375864999		58	1.5447657569516069e-6	6.774402410204242e-7		58	8.542695042554055e-9	1.019883788038851e-10		29	1.1259784601468813e-7	3.473611184554427e-9		29	1.114804961059683e-7	3.633465368242324e-15
60	0.0003044622922840002	0.00020515837778947528		60	0.00003706463760562885	0.000010970697772141713		60	1.4309452586981212e-6	6.752237413574557e-7		60	6.005630518217494e-9	9.677717682474905e-11		30	6.79820607805887e-8	3.866692643066582e-9		30	6.486400934430323e-8	3.859021762710693e-15
62	0.0002771687462257703	0.000190369940375722		62	0.00002948889288531292	9.13728793431911e-6		62	1.336357529878646e-6	6.731079479513688e-7		62	4.3553276801451575e-9	9.25327391592906e-11		31	4.4336082433317e-8	4.261098705752047e-9		31	3.774047698183316e-8	4.09857690398581e-15
64	0.0002539179070998917	0.00017757093093617808		64	0.000023728667085793462	7.677723551296432e-6		64	1.2570106059054348e-6	6.710581893589069e-7		64	3.251584967658216e-9	8.898624681553094e-11		32	3.272401263478198e-8	4.474854672122051e-9		32	2.195886095725148e-8	4.353002205500104e-15
66	0.00023398245156753804	0.00016643706491776533		66	0.000019280954270439	6.500689956016407e-6		66	1.1898392765535962e-6	6.690657126361873e-7		66	2.486201884346148e-9	8.601067076599759e-11		33	2.658723949069626e-8	4.51786298856817e-9		33	1.2776478420573929e-8	4.623217311777955e-15
68	0.00021677971471179648	0.00015670177705655845		68	0.000015808959811759915	5.543365156259694e-6		68	1.1324476684786563e-6	6.671473393087677e-7		68	1.9412341431054107e-9	8.351932880450411e-11		34	2.2001971932027474e-8	4.5831289765854585e-9		34	7.433811494150091e-9	4.910204301448005e-15
70	0.00020184293645589802	0.0001481462491784201		70	0.00001307511448846954	4.759561459954679e-6		70	1.0829730882275908e-6	6.653301508797034e-7		70	1.5453405161262158e-9	8.142145579120433e-11		35	1.8416268149930758e-8	4.678768050558292e-9		35	4.325248205348799e-9	5.215004922119615e-15
72	0.00018880197572443622	0.00014059325763550326		72	0.000010904274369189936	4.113564990071618e-6		72	1.040009696784504e-6	6.636264032378842e-7		72	1.2523695909110498e-9	7.963745035824497e-11		36	1.6122704757820287e-8	4.692377216725672e-9		36	2.516574005248182e-9	5.538722152779326e-15
74	0.00017736513011515237	0.0001339007835877462		74	9.165926263848087e-6	3.577570275773094e-6		74	1.0025219550039813e-6	6.620185331030666e-7		74	1.0316538422691165e-9	7.810551115343731e-11		37	1.4319430531394529e-8	4.706592552574146e-9		37	1.4642243487894262e-9	5.8825329811675205e-15
76	0.00016729786715074838	0.00012795305069016787		76	7.762541908053956e-6	3.1299577155162053e-6		76	9.697147721127405e-7	6.6047154652203e-7		76	8.625545587979527e-10	7.677804669045435e-11		38	1.2816635569699054e-8	4.738494149439263e-9		38	8.519318459563512e-10	6.247683647834772e-15
78	0.00015840225801701604	0.00012265086879636593		78	6.620827915649069e-6	2.7538632848381503e-6		78	9.408982354451581e-7	6.589651969323817e-7		78	7.309847350608958e-10	7.56172988605587e-11		39	1.1759644251371415e-8	4.726732482541112e-9		39	4.95680049473237e-10	6.635497310690445e-15
80	0.00015050536499064846	0.00011790595447736488		80	5.685245498645188e-6	2.436042561735458e-6		80	9.154245144094106e-7	6.575137941244411e-7		80	6.271646977818827e-10	7.459271014253168e-11		40	1.0806969486697974e-8	4.739691061045488e-9		40	2.8840144630310475e-10	7.0473836731608945e-15
82	0.00014345966309045908	0.00011364150807295603		82	4.913323987978641e-6	2.1660103852151874e-6		82	8.927273140672843e-7	6.561492462532022e-7		82	5.441840309937959e-10	7.367945534184076e-11		41	1.0075637632833785e-8	4.7343231774019965e-9		41	1.6780035733520744e-10	7.484836168298897e-15
84	0.00013714774667941793	0.00010979535823353917		84	4.2723003375172055e-6	1.9354031483898682e-6		84	8.723944276524463e-7	6.548829959180153e-7		84	4.770768157241214e-10	7.285745606772337e-11		42	9.456403181254999e-9	4.729767301381592e-9		42	9.763101833844787e-11	7.949450905888928e-15
86	0.00013147957060352533	0.00010631925330945177		86	3.736696025346263e-6	1.737504259611189e-6		86	8.541651765294106e-7	6.536907583928375e-7		86	4.2221860653828623e-10	7.21105780625287e-11		43	8.923887153524731e-9	4.728914074348766e-9		43	5.6804444474265685e-11	8.44297077174197e-15
88	0.00012638001751489897	0.00010317266708861856		88	3.286547176318788e-6	1.566885370543783e-6		88	8.378315804374983e-7	6.525403213908905e-7		88	3.769259169645212e-10	7.142594605147009e-11		44	8.494901835922192e-9	4.717450074886584e-9		44	3.305040248064076e-11	8.967488577761772e-15
90	0.00012177765874839116	0.00010031678743143533		90	2.906097699213042e-6	1.4191323906395832e-6		90	8.23145575260492e-7	6.514289741463722e-7		90	3.391852933625937e-10	7.079339511032874e-11		45	8.099971690237268e-9	4.7167916092869825e-9		45	1.922978004786865e-11	9.5263812630684e-15
92	0.00011760540009962682	0.00009771473366757501		92	2.5828271728076383e-6	1.290635218161662e-6		92	8.098362089963175e-7	6.503820340139929e-7		92	3.074670873495826e-10	7.020505697329065e-11		46	7.785869463332929e-9	4.704078704220644e-9		46	1.1189187624413397e-11	1.0127689495025118e-14
94	0.00011380908886112334	0.00009533625149200361		94	2.3067227907260637e-6	1.1784253685836128e-6		94	7.977030962371356e-7	6.494140552592755e-7		94	2.805957976062202e-10	6.965502033918212e-11		47	7.487318902046281e-9	4.702355566591947e-9		47	6.513146393017976e-12	1.0793417468858164e-14
96	0.00011034998796741102	0.00009315929840222794		96	2.0697307060638066e-6	1.0800500163312189e-6		96	7.866512826845863e-7	6.48505953658672e-7		96	2.576589468650591e-10	6.913897022939296e-11		48	7.24840084762004e-9	4.690298246555345e-9		48	3.798654936875175e-12	1.1575040382027718e-14
98	0.00010719594910779581	0.00009116546825859993		98	1.8653404761329713e-6	9.934742978381198e-7		98	7.766138967401452e-7	6.476299958200715e-7		98	2.3794251749539204e-10	6.865372444225149e-11		49	7.017890363213687e-9	4.687659551946872e-9		49	2.2328814820506526e-12	1.2551909073956763e-14
100	0.0001043124623484719	0.00008933514256935117		100	1.6882677622738224e-6	9.17005281203466e-7		100	7.674686480848231e-7	6.467860636191601e-7		100	2.2088454665315013e-10	6.819665338336563e-11		50	6.831201391105491e-9	4.676741697691058e-9		50	1.3449356047417398e-12	1.3748041594645366e-14
102	0.00010166503507482152	0.0000876486765899995		102	1.534207614649154e-6	8.492315161526808e-7		102	7.59063309330985e-7	6.459959921457515e-7		102	2.0604068580530525e-10	6.776510054174986e-11		51	6.649743891038827e-9	4.6735236724021005e-9		51	8.573107008016792e-13	1.4960411385036383e-14
104	0.0000992277055208009	0.0000860909884008517		104	1.3996369626061268e-6	7.889728239190903e-7		104	7.51304436297569e-7	6.452657560606878e-7		104	1.9305723963243628e-10	6.735605446525856e-11		52	6.500621997243379e-9	4.663888315760219e-9		52	5.982383260208396e-13	1.5781247500695724e-14
106	0.00009698370115993193	0.00008465199533565991		106	1.2816523704551457e-6	7.352367112364679e-7		106	7.4417079498017e-7	6.445739132487023e-7		106	1.8164899807117221e-10	6.696631710518192e-11		53	6.355609492293872e-9	4.6602359127833716e-9		53	4.556503326001633e-13	1.6079474070784927e-14
108	0.00009491685564580426	0.000083322036299958		108	1.17783735821006e-6	6.871804327766371e-7		108	7.376319267337237e-7	6.439029960475296e-7		108	1.7158111675752822e-10	6.659317074485459e-11		54	6.233987624130218e-9	4.652017733941341e-9		54	3.606589950673767e-13	1.625285218921716e-14
110	0.00009300686347753212	0.00008208929540289598		110	1.0861598769970347e-6	6.440802750825452e-7		110	7.316000700409102e-7	6.432629246187329e-7		110	1.626557998166679e-10	6.623515800220205e-11		55	6.116950218139309e-9	4.647879304827338e-9		55	2.860205337935231e-13	1.6612981472530217e-14
112	0.00009123498134058207	0.00008094283980617917		112	1.0049013073205972e-6	6.053103613703021e-7		112	7.259870406373631e-7	6.426697453608533e-7		112	1.547047072069514e-10	6.589234395285862e-11		56	6.015664284382747e-9	4.6412273992100265e-9		56	2.315719842438702e-13	1.692718331439874e-14
114	0.00008958996020232965	0.00007987580523032505		114	9.326125049389159e-7	5.703310398805375e-7		114	7.207680560929149e-7	6.421161062161495e-7		114	1.4758647340741166e-10	6.556563613296494e-11		57	5.9206678211047065e-9	4.636489524206862e-9		57	1.9497096050008357e-13	1.6976201642431165e-14
116	0.00008806419952371465	0.00007888333584993246		116	8.680839461272144e-7	5.386828055383386e-7		116	7.159477239975324e-7	6.415819109773639e-7		116	1.411863903651175e-10	6.525542606311313e-11		58	5.834681992730446e-9	4.631456125643105e-9		58	1.6608729414366437e-13	1.7044952264292713e-14
118	0.00008664665922630244	0.00007795878828109674		118	8.103137353913597e-7	5.099790624737564e-7		118	7.114882888663869e-7	6.410654061554057e-7		118	1.354142022480903e-10	6.496052497551942e-11		59	5.757181474651689e-9	4.626130171667263e-9		59	1.4218714645103522e-13	1.7194862842724712e-14
120	0.00008532413386857834	0.00007709442571099474		120	7.584647432953725e-7	4.838930408539519e-7		120	7.073200084784026e-7	6.405817823284849e-7		120	1.3019774321986191e-10	6.467838064230953e-11		60	5.683222935689049e-9	4.6225208880402874e-9		60	1.2477191473279372e-13	1.7185684181884902e-14
122	0.00008408793388606694	0.00007628498851274574		122	7.118172445264601e-7	4.6014049497142665e-7		122	7.03410398687173e-7	6.401335186747772e-7		122	1.2547420749128726e-10	6.440659718560465e-11		61	5.61931241237585e-9	4.616895860759009e-9		61	1.1040527438516642e-13	1.718938357738746e-14
124	0.0000829340882880343	0.00007552777088084201		124	6.69734096230451e-7	4.384655556789906e-7		124	6.99770853606252e-7	6.397045596475196e-7		124	1.2118396905277386e-10	6.41445144431166e-11		62	5.555564923526667e-9	4.614195213651727e-9		62	9.818249958833886e-14	1.7240274101738904e-14
126	0.00008185694760814536	0.00007481919109549684		126	6.316505622871094e-7	4.186364656028898e-7		126	6.963925623127373e-7	6.392868864561061e-7		126	1.172707452029825e-10	6.389330413901625e-11		63	5.5016819609632845e-9	4.60884324085594e-9		63	8.88382506720604e-14	1.7182212343795442e-14
128	0.00008084747494799305	0.00007415391132549271		128	5.970823816927762e-7	4.0045019414191564e-7		128	6.932261113454326e-7	6.388914610206029e-7		128	1.1368668623881326e-10	6.365430569654047e-11		64	5.44728413427167e-9	4.60632775445415e-9		64	8.052983267180511e-14	1.7185488457146777e-14
130	0.00007989872772556961	0.00007352777875752509		130	5.656304294243156e-7	3.8373689777798837e-7		130	6.902370080198413e-7	6.385253562731146e-7		130	1.1039626543410575e-10	6.342714145071349e-11		65	5.400393522015816e-9	4.601889396189458e-9		65	7.368571744280378e-14	1.71604304798824e-14
132	0.00007900829346826493	0.00007293908442507705		132	5.369651158992809e-7	3.68355502007612e-7		132	6.874343809395082e-7	6.381774757830499e-7		132	1.0737379875766496e-10	6.320959173133837e-11		66	5.354699125837542e-9	4.598943428277321e-9		66	6.798861907736777e-14	1.7105672864758518e-14
134	0.00007817345414169998	0.00007238595452824706		134	5.107962473920412e-7	3.54181292866118e-7		134	6.848233687218902e-7	6.378376956804597e-7		134	1.045959881948099e-10	6.299948950448652e-11		67	5.312762324571278e-9	4.59576375752538e-9		67	6.284107322849396e-14	1.709725081206879e-14
136	0.00007738808277184504	0.00007186473044508212		136	4.86851697204005e-7	3.4109574626192453e-7		136	6.823706708157008e-7	6.375130607026885e-7		136	1.0203655888883674e-10	6.279662778027882e-11		68	5.274630709085892e-9	4.592237554328053e-9		68	5.868235836344255e-14	1.7028629002551105e-14
138	0.00007664664010372955	0.00007137213017115415		138	4.648805883636715e-7	3.2898716423441443e-7		138	6.80044044442495e-7	6.372120020327013e-7		138	9.966824182909315e-11	6.260248254641938e-11		69	5.2369142245585e-9	4.590094980286259e-9		69	5.4824606411869685e-14	1.7008008077569002e-14
140	0.00007594748752768722	0.00007090697689240122		140	4.446704662542272e-7	3.177589319125145e-7		140	6.778492746451813e-7	6.369272380306448e-7		140	9.7469300918936e-11	6.241798795449527e-11		70	5.204486833910119e-9	4.586420922527949e-9		70	5.161603065273877e-14	1.6950177500352948e-14
142	0.00007528945461373585	0.00007046833012169805		142	4.260527224220224e-7	3.0733356638920593e-7		142	6.757971677649852e-7	6.36648684163772e-7		142	9.542648850859495e-11	6.224198005846654e-11		71	5.171265867929855e-9	4.584619326389994e-9		71	4.869890498349751e-14	1.6911656187427106e-14
144	0.00007466833512618216	0.00007005364895642537		144	4.0888537614512857e-7	2.976459771473714e-7		144	6.738653541571688e-7	6.363807347563813e-7		144	9.353047183004216e-11	6.207223726112673e-11		72	5.1424809163679754e-9	4.5815025235164846e-9		72	4.614944774199507e-14	1.686695353843848e-14
146	0.00007407972404253661	0.00006966034218980626		146	3.9303062415990215e-7	2.886328482969384e-7		146	6.720255432723324e-7	6.361316621188307e-7		146	9.176899965945107e-11	6.190785652444517e-11		73	5.1141294731251114e-9	4.579358985122098e-9		73	4.389528375634511e-14	1.6817074900586765e-14
148	0.00007352246811738994	0.00006928757579756028		148	3.7835150043932193e-7	2.8023012176374084e-7		148	6.702813403909532e-7	6.358966044161676e-7		148	9.012603509167795e-11	6.174993947036137e-11		74	5.08764566881923e-9	4.577203103083089e-9		74	4.1839912008308363e-14	1.6780625545341835e-14
150	0.0000729962064790441	0.00006893491983223448		150	3.6472799666896417e-7	2.723803158374687e-7		150	6.686452180980889e-7	6.356663633440158e-7		150	8.858758008064805e-11	6.15996818232674e-11		75	5.0637246223539255e-9	4.5745816467451694e-9		75	4.0054622146306395e-14	1.6726695068787384e-14
																76	5.03944373090153e-9	4.573128830102446e-9		76	3.838050240588386e-14	1.6694284056395352e-14
																77	5.018588910231488e-9	4.570521837222845e-9		77	3.6935632023704054e-14	1.6640821136986273e-14
																78	4.997186472464508e-9	4.569089593053113e-9		78	3.5558236721904876e-14	1.661033012234801e-14
																79	4.977968634762903e-9	4.567105513002376e-9		79	3.4368423784153977e-14	1.655941870409914e-14
																80	4.959770125485719e-9	4.565248498804749e-9		80	3.322333228750427e-14	1.65301283033971e-14
																81	4.941708362465866e-9	4.563978135777386e-9		81	3.222986868460973e-14	1.6482504645275614e-14
																82	4.926011975160734e-9	4.561910014193889e-9		82	3.1268249379370046e-14	1.6454275762210255e-14
																83	4.909652592081465e-9	4.56084591926772e-9		83	3.0429002497391504e-14	1.6410128532203674e-14
																84	4.895234797183161e-9	4.559144984252917e-9		84	2.961405919670137e-14	1.63829128701744e-14
																85	4.8811640256981336e-9	4.557766659439029e-9		85	2.889759471672277e-14	1.6342309942391893e-14
																86	4.867406867382999e-9	4.556679298298779e-9		86	2.8201633250935403e-14	1.6315939666459823e-14
																87	4.855310086362326e-9	4.555036917679034e-9		87	2.7583778909540394e-14	1.6279002554830633e-14
																88	4.842617566971744e-9	4.5541988835801666e-9		88	2.6985843646231974e-14	1.6253151952499357e-14
																89	4.831499888073436e-9	4.552791348983713e-9		89	2.6447666236411826e-14	1.6220074682828172e-14
																90	4.820494624395229e-9	4.5517081993866196e-9		90	2.5931640048715317e-14	1.619433290618091e-14
																91	4.80976392462244e-9	4.550812197223955e-9		91	2.545828498101146e-14	1.6165291933266748e-14
																92	4.800291588151585e-9	4.549480719461584e-9		92	2.5011335931595465e-14	1.6139318318710806e-14
																93	4.7902927788091515e-9	4.548802641275876e-9		93	2.4591398502691032e-14	1.6114306187443283e-14
																94	4.781523937014718e-9	4.547659503509047e-9		94	2.4202723874750568e-14	1.6088030029006058e-14
																95	4.772835290397686e-9	4.546761933332718e-9		95	2.3827881219081883e-14	1.6066670636306482e-14
																96	4.7642832211362445e-9	4.5460485593475326e-9		96	2.3487801708368035e-14	1.6040461011432115e-14
																97	4.7567700676822184e-9	4.544945811157313e-9		97	2.3152431670664063e-14	1.6021900691554975e-14
																98	4.748789071238545e-9	4.544384029893106e-9		98	2.285196076354753e-14	1.599660251304364e-14
																99	4.741732038142671e-9	4.543471315581697e-9		99	2.2552503433739218e-14	1.597958332825796e-14
																100	4.734820106584705e-9	4.542692854460801e-9		100	2.2283486652147175e-14	1.5956328199470145e-14
																101	4.7278787388425475e-9	4.542139901014014e-9		101	2.2017443804104563e-14	1.593950375762556e-14
																102	4.721843049678908e-9	4.541215955924248e-9		102	2.17731870113979e-14	1.5919288158226507e-14
																103	4.715412224805224e-9	4.540732650785563e-9		103	2.1537917865525407e-14	1.5901719876346403e-14
																104	4.709622676841617e-9	4.540021107795214e-9		104	2.1313949024035186e-14	1.588489417053863e-14
																105	4.704088442050783e-9	4.539322483776562e-9		105	2.1105706438872258e-14	1.5866505772127525e-14
																106	4.69837514395047e-9	4.538898627262658e-9		106	2.0900106551662246e-14	1.585245736427995e-14
																107	4.693453490484259e-9	4.538128013452754e-9		107	2.0713858721522407e-14	1.5834140627822426e-14
																108	4.688245243788585e-9	4.537689076967608e-9		108	2.0526678978169152e-14	1.5821451514571337e-14
																109	4.683408873950753e-9	4.53715242892972e-9		109	2.0356986096895565e-14	1.580462983829125e-14
																110	4.6789456043737896e-9	4.536515149972876e-9		110	2.0188749676033363e-14	1.5791759615836036e-14
																111	4.674203747383664e-9	4.536182718033022e-9		111	2.003133708452433e-14	1.5777540792615752e-14
																112	4.670116039148992e-9	4.535555384453878e-9		112	1.988131591524164e-14	1.5763709742469133e-14
																113	4.6658916886679065e-9	4.535133939935526e-9		113	1.9734367390516088e-14	1.5752119862089443e-14
																114	4.661790746103757e-9	4.534743561098165e-9		114	1.9599731384544433e-14	1.5737802290755313e-14
																115	4.658151224199273e-9	4.534166629918243e-9		115	1.946386728205327e-14	1.5727684583754063e-14
																116	4.654209003432392e-9	4.533885238431324e-9		116	1.934044029682717e-14	1.571425954694009e-14
																117	4.65074165655711e-9	4.5333967929819034e-9		117	1.9217134567523512e-14	1.5704042260145027e-14
																118	4.647313423215905e-9	4.532978461640934e-9		118	1.910137985997892e-14	1.5692729741877746e-14
																119	4.643805848246086e-9	4.5326990852125956e-9		119	1.899080801771496e-14	1.56815825678332e-14
																120	4.640784392874788e-9	4.532194446813906e-9		120	1.8881568236411042e-14	1.567243628638293e-14
																121	4.6375216861338205e-9	4.531927184892341e-9		121	1.878155969359302e-14	1.566089422616242e-14
																122	4.6345213140602434e-9	4.531569097605463e-9		122	1.8680037418575284e-14	1.565272292568439e-14
																123	4.631726466986822e-9	4.5311558691434345e-9		123	1.8587107877533752e-14	1.564217117192738e-14
																124	4.628727418282774e-9	4.5309454757738256e-9		124	1.8494933700683324e-14	1.5633553023131127e-14
																125	4.62615516618634e-9	4.530530111927676e-9		125	1.8406608149222607e-14	1.56249361084007e-14
																126	4.623475092930721e-9	4.530251658626136e-9		126	1.832361056605936e-14	1.561547611057277e-14
																127	4.620845280738844e-9	4.530003746791274e-9		127	1.8239934615719027e-14	1.560839214841868e-14
																128	4.618533608035925e-9	4.529613373545885e-9		128	1.8163693073603013e-14	1.5599028743261866e-14
																129	4.6159940521053016e-9	4.529428728824052e-9		129	1.808641979901677e-14	1.5592120112881448e-14
																130	4.613743436397405e-9	4.5291141092419256e-9		130	1.801409906620699e-14	1.5584121497116285e-14
																131	4.611550657196833e-9	4.528817772589403e-9		131	1.7944267559371015e-14	1.5576431562261614e-14
																132	4.609244589084218e-9	4.528646183422066e-9		132	1.7874925702729992e-14	1.5570055312488255e-14
																133	4.6072796415614915e-9	4.528305308345924e-9		133	1.781128008912327e-14	1.5561970469853508e-14
																134	4.6051620875551315e-9	4.528111912696136e-9		134	1.7746226395067314e-14	1.555619820053828e-14
																135	4.603153306559868e-9	4.527894296925069e-9		135	1.768616593754934e-14	1.5548946466430192e-14
																136	4.60134374724343e-9	4.5275938244308005e-9		136	1.7626944774768726e-14	1.5542612615273104e-14
																137	4.59934814607891e-9	4.527456605115822e-9		137	1.7568979675275208e-14	1.553684140758246e-14
																138	4.597618960640422e-9	4.527188783244766e-9		138	1.751519949650547e-14	1.5529913258245432e-14
																139	4.595875696763906e-9	4.526970984710209e-9		139	1.7460139403723766e-14	1.5524952173367827e-14
																140	4.594076634947818e-9	4.52682743150338e-9		140	1.7409622337318567e-14	1.5518485552899836e-14
																141	4.592541821581295e-9	4.526550746690268e-9		141	1.7359116336413784e-14	1.55131619021963e-14
																142	4.590853229789966e-9	4.5264098084883416e-9		142	1.7310177249605502e-14	1.5507976351300205e-14
																143	4.589288457593818e-9	4.5262230647763486e-9		143	1.726434960339625e-14	1.550201271356416e-14
																144	4.587850290224666e-9	4.525988571292367e-9		144	1.721744318000133e-14	1.5497688162845273e-14
																145	4.5862640560252625e-9	4.525882063350416e-9		145	1.71745018429364e-14	1.5491970513613664e-14
																146	4.58490776255853e-9	4.525657889682389e-9		146	1.7131217783257116e-14	1.5487405446974056e-14
																147	4.583508539519782e-9	4.525492199509563e-9		147	1.7089488424433045e-14	1.5482793214711053e-14
																148	4.582082552553608e-9	4.525372568267636e-9		148	1.7050194950050978e-14	1.547760668903856e-14
																149	4.580863699068835e-9	4.525147251443749e-9		149	1.7009953876160905e-14	1.5473816786645756e-14
																150	4.579504795414257e-9	4.525040042030042e-9		150	1.697312969969052e-14	1.5468778375457182e-14

## Sheet: Figure 5 b
theta=pi/3, alpha12=-0.7, alpha23=0.4, l=60				theta=pi/3, alpha12=-0.7, alpha23=0.4, l=100				theta=pi/3, alpha12=0.25, alpha23=0.95, l=60				theta=pi/3, alpha12=0.25, alpha23=0.95, l=100
t	Re(Log(Z3(alpha, t)/Z3(0, t))/l)	Im(Log(Z3(alpha, t)/Z3(0, t))/l)		t	Re(Log(Z3(alpha, t)/Z3(0, t))/l)	Im(Log(Z3(alpha, t)/Z3(0, t))/l)		t	Re(Log(Z3(alpha, t)/Z3(0, t))/l)	Im(Log(Z3(alpha, t)/Z3(0, t))/l)		t	Re(Log(Z3(alpha, t)/Z3(0, t))/l)	Im(Log(Z3(alpha, t)/Z3(0, t))/l)
0	-0.06962854931267151	0.00409285985324915		0	-0.06962853403664671	0.00409288329854147		0	-0.13733821691047908	-0.00841121215661999		0	-0.13733815564878489	-0.00841129254147239
5	-0.06339314614758076	0.00333799386177238		5	-0.06588747081738066	0.00363989285108383		5	-0.12512682170851747	-0.00684249578772044		5	-0.13001162434928889	-0.00747004274754574
10	-0.05533471992537943	0.00252558405458748		10	-0.06105196331382117	0.00315247648943908		10	-0.10932009525291207	-0.00516176762487947		10	-0.12052713628216435	-0.0064616493034847
15	-0.04713696405122213	0.00172893344515243		15	-0.05614396711349683	0.00267696199413328		15	-0.09324882119942729	-0.00351277387659066		15	-0.11089253422148883	-0.00546787078492528
20	-0.03892088811676434	0.0009352558864791141		20	-0.05120387095113802	0.00219827956728674		20	-0.07714406541643239	-0.0018692307124067349		20	-0.10122171735142327	-0.00448607129538171
25	-0.030700241712249013	0.00014220126886746275		25	-0.04627151553167555	0.00172252520427535		25	-0.06103151380654442	-0.00022743596289141453		25	-0.09155408944280254	-0.00350093716678885
30	-0.022564182783787533	-0.0006350898184907123		30	-0.04133817327795019	0.00124719033566828		30	-0.04507566081732192	0.0013862681830387254		30	-0.08188501447902978	-0.00251558619981615
35	-0.01701122335633969	-0.0009686197737689453		35	-0.03640361708066008	0.00077172776627228		35	-0.03393368746793096	0.0021234608890452577		35	-0.07221318709635463	-0.0015318892763268
40	-0.013303149809971965	-0.001058494925081708		40	-0.03146873367738355	0.00029649520968416		40	-0.026340630916069047	0.00233370269082686		40	-0.06254118092686007	-0.0005476063503191
45	-0.01053276660433419	-0.0010545576711700915		45	-0.02653349228556059	-0.00017871718536486		45	-0.020601918514617693	0.00231239279427637		45	-0.05286844296741373	0.00043636671879388
50	-0.00839871755013094	-0.00099512937191879		50	-0.0216513454374374	-0.0006437768260111		50	-0.01618827127295212	0.002140766107277476		50	-0.04329288164739182	0.0014024461286709
55	-0.006729200514810105	-0.0009053482693137504		55	-0.017995761662179494	-0.0008855836414056466		55	-0.012778867881487323	0.001899195004055984		55	-0.03598281599046316	0.001930946017150512
60	-0.005428652296193775	-0.0008036792953937014		60	-0.015262169702761631	-0.0009876144319690432		60	-0.010172133244838575	0.0016431784287680082		60	-0.0304317586082394	0.002162278601551905
65	-0.0044170012586106314	-0.0007020280603992753		65	-0.013062988164014007	-0.0010273120945093707		65	-0.00818223758486411	0.0014024581416301717		65	-0.025931762897041685	0.0022523061971768763
70	-0.0036238355372262545	-0.0006082249706567929		70	-0.011256181558477726	-0.0010287107477971367		70	-0.006648963577954929	0.0011911278615639796		70	-0.0222143971368502	0.0022530716899871834
75	-0.0029983798500283093	-0.0005252332151161102		75	-0.009740098313281608	-0.001007073916186499		75	-0.005458040536246534	0.0010115847728278803		75	-0.019087325459409683	0.0021962356360968865
80	-0.002502189889507081	-0.00045343779811444156		80	-0.008457424323291475	-0.0009689064276766206		80	-0.004525239555444889	0.000861300462474252		80	-0.016441983591652762	0.0020971316819592
85	-0.0021056340722846244	-0.0003920851156167009		85	-0.007368498337410493	-0.0009195471348947007		85	-0.0037876525119388514	0.0007362663865749783		85	-0.014205860619556634	0.001969053238806231
90	-0.0017861009418012738	-0.00033997997922753816		90	-0.006436378002580453	-0.0008635752531030403		90	-0.0031985892860604197	0.0006323674306459428		90	-0.012304815749915246	0.0018261154692549957
95	-0.0015264586729769292	-0.000295831503981842		95	-0.0056380750244264845	-0.0008046195170518917		95	-0.002723482217662096	0.0005458926093893174		95	-0.010691989907378253	0.0016786396015126465
100	-0.0013137272438393795	-0.00025841858140893316		100	-0.004956165249926676	-0.0007446447237921944		100	-0.002336638884929453	0.0004736840823018719		100	-0.009327856141727464	0.0015324798353146662
105	-0.0011380282409151244	-0.000226657708256837		105	-0.0043700080575197545	-0.0006859569035095628		105	-0.0020188179426439924	0.0004131326790092029		105	-0.008167302205558773	0.0013932386911059609
110	-0.0009917947764390748	-0.000199620001520023		110	-0.0038650471084278625	-0.0006300126724438149		110	-0.0017554787847686465	0.0003621145388447348		110	-0.00717769542609429	0.001263842889086484
115	-0.000869190791848975	-0.0001765241224396484		115	-0.0034299138621230597	-0.0005774688329118217		115	-0.001535534457522848	0.0003189124708141091		115	-0.006333144701148711	0.0011452327679607947
120	-0.0007656875216813089	-0.00015671964848768346		120	-0.0030542043769765377	-0.0005287143828006821		120	-0.0013504643524626958	0.0002821410055656731		120	-0.0056105061189071406	0.0010375036730059842
125	-0.0006777525782777576	-0.00013966827053375148		125	-0.002728991427090462	-0.0004837645902522817		125	-0.0011936765000073758	0.0002506820879899243		125	-0.004989888749031669	0.0009403732897611192
130	-0.0006026163683781483	-0.0001249260979426755		130	-0.0024462958160826075	-0.00044269746408511434		130	-0.001060037997749632	0.00022363260533781094		130	-0.004454498172061865	0.0008531583038178062
135	-0.0005380903403346289	-0.00011212808258755974		135	-0.0021997993632840436	-0.00040532411341022645		135	-0.0009455168918225016	0.00020026231269796367		135	-0.00399079640235402	0.0007750708558386341
140	-0.00048242195181612615	-0.00010097443958797848		140	-0.0019841576797989774	-0.0003714122152205113		140	-0.0008469017466850272	0.0001799797765374788		140	-0.003587604743760238	0.0007052505660025747
145	-0.0004341809745709555	-0.00009121861549169986		145	-0.0017949028442497948	-0.0003406979216976819		145	-0.0007615849550678588	0.00016230413908045649		145	-0.0032356978527223845	0.0006428386103425818
150	-0.00039217787695947873	-0.00008265657588178492		150	-0.001628281245299858	-0.00031290581012143444		150	-0.0006874081600931302	0.00014684138433500706		150	-0.002927417743587265	0.0005870269798228687
				155	-0.001481126896535206	-0.00028776538468746563						155	-0.002656382813085851	0.000537072581585024
				160	-0.0013507663196035728	-0.0002650193924999629						160	-0.002417259851033718	0.0004923049484281971
				165	-0.0012349373329369746	-0.00024442836003234973						165	-0.002205579375168043	0.0004521256058326
				170	-0.0011317214331750523	-0.00022577249897183751						170	-0.0020175845890264958	0.00041600434691560565
				175	-0.001039488379632159	-0.0002088522850967197						175	-0.0018501086370230932	0.00038347360977626047
				180	-0.0009568501063672691	-0.0001934878450620341						180	-0.0017004742209616461	0.0003541224924760477
				185	-0.0008826206288791736	-0.0001795180170080192						185	-0.00156640902965151	0.0003275906651360269
				190	-0.0008157828846859595	-0.00016679898696967115						190	-0.0014459763171250136	0.0003035625784576947
				195	-0.0007554600207068662	-0.0001552028049173988						195	-0.001337515811356755	0.00028176207602791337
				200	-0.0007008915815922061	-0.00014461574348800332						200	-0.001239595228343838	0.000261947279377242
